# Supplementary material for: EPHA3 Contributes to Epigenetic Suppression of PTEN in Radioresistant Head and Neck Cancer
Source: Biomolecules. 2021 Apr 18;11(4):599. doi: 10.3390/biom11040599 (PMC8073943; doi:10.3390/biom11040599)
Supplement: Supplementary file 1 [file biomolecules-11-00599-s001.zip]

Archive with 4 entries (4 files):
- Supplementary figure 1.tif
- Supplementary figure 2.tif
- Supplementary figure 3 .tif
- Supplementary Table 1.pdf
